# Supplementary material for: Diversity and extracellular enzyme activities of heterotrophic bacteria from sediments of the Central Indian Ocean Basin
Source: Sci Rep. 2019 Jun 28;9:9403. doi: 10.1038/s41598-019-45792-x (PMC6599205; doi:10.1038/s41598-019-45792-x)
Supplement: Supplementary file 2 — Supplementary Table 1 [file 41598_2019_45792_MOESM2_ESM.xlsx]

## Sheet: Suppl Table 1
Supplementary Table S1: List of bacterial taxa reported from the CIOB and a few non-CIOB regions in the Indian Ocean
Taxon name	Substratum	Location	Water-depth (m)	Taxonomic Lineage	Reference
"Coryneforms"	PMNs and associated sediments	02°N, 58°E	5400	Bacteria	Chandramohan et al.9
"Coryneforms"	Sediment core	10°S, 75°-76°E	NA	Bacteria	LokaBharathi & Nair10
Acenitobacter	Sediment core	10°S, 75°-76°E	5000	Proteobacteria; Gammaproteobacteria; Pseudomonadales; Moraxellaceae	LokaBharathi & Nair10
Acinetobacter	Sediment core	10°S, 75°-76°E	NA	Proteobacteria; Gammaproteobacteria; Pseudomonadales; Moraxellaceae	Das et al.12
Acinetobacter	Sediment core	16°S, 75.5°E	4500	Proteobacteria; Gammaproteobacteria; Pseudomonadales; Moraxellaceae	Naik et al.11
Acinetobacter	Sediment core	09°-16°S, 76°E	4900-5355	Proteobacteria; Gammaproteobacteria; Pseudomonadales; Moraxellaceae	Naik et al.11
Aeromonas	Sediment core	13°S, 74°-75°E	4900-5355	Proteobacteria; Gammaproteobacteria; Aeromonadales; Aeromonadaceae	Naik et al.11
Alcaligenes	Sediment core	09°-16°S, 76°E	4900-5355	Proteobacteria; Betaproteobacteria; Burkholderiales; Alcaligenaceae	Naik et al.11
Alcaligenes	Sediment core	13°S, 74°-75°E	4900-5355	Proteobacteria; Betaproteobacteria; Burkholderiales; Alcaligenaceae	Sujith et al. 17
Alcanivorax	Basalt fragments	3°N, 63°E	3390	Proteobacteria; Betaproteobacteria; Burkholderiales; Alcaligenaceae	Das et al.12
Alcanivorax	Sediment core	16°S, 75.5°E	4500	Proteobacteria; Gammaproteobacteria; Oceanospirillales; Alcanivoracaceae	Das et al.12
Alteromonas	Sediment core	16°S, 75.5°E	4500	Proteobacteria; Gammaproteobacteria; Alteromonadales; Alteromonadaceae	Naik et al.11
Alteromonas	Sediment core	13°S, 74°-75°E	4900-5355	Proteobacteria; Gammaproteobacteria; Alteromonadales; Alteromonadaceae	Naik et al.11
Alteromonas	Sediment core	09°-16°S, 76°E	4900-5355	Proteobacteria; Gammaproteobacteria; Alteromonadales; Alteromonadaceae	Present study
Alteromonas	Sediment core	07°-15°S, 74°-75°E	4856-5297	Proteobacteria; Gammaproteobacteria; Alteromonadales; Alteromonadaceae	Wang et al.14
Alteromonas	Sediment gravity core	22°S, 81°E	4888	Proteobacteria; Gammaproteobacteria; Alteromonadales; Alteromonadaceae	Das et al.12
Anaerococcus	Sediment core	16°S, 75.5°E	4500	Terrabacteria group; Firmicutes; Tissierellia; Tissierellales; Peptoniphilaceae	Das et al.12
Aquabacterium	Sediment core	16°S, 75.5°E	4500	Proteobacteria; Betaproteobacteria; Burkholderiales Genera incertae sedis	Chandramohan et al.9
Arthrobacter	PMNs and associated sediments	02°N, 58°E	5400	Actinobacteria; Actinobacteria; Micrococcales; Micrococcaceae	Das et al.12
Aurantimonas	Sediment core	16°S, 75.5°E	4500	Proteobacteria; Alphaproteobacteria; Rhizobiales; Aurantimonadaceae	Sujith et al.13
Aurantimonas	Fe–Mn crust sample	03°S, 83°E	1987	Proteobacteria; Alphaproteobacteria; Rhizobiales; Aurantimonadaceae	Naik et al.11
Bacillus	Sediment core	09°-16°S, 76°E	4900-5355	Firmicutes; Bacilli; Bacillales; Bacillaceae	Chandramohan et al.9
Bacillus	PMNs and associated sediments	02°N, 58°E	5400	Firmicutes; Bacilli; Bacillales; Bacillaceae	Das et al.12
Bacillus	Sediment core	16°S, 75.5°E	4500	Bacteria; Terrabacteria group; Firmicutes; Bacilli; Bacillales; Bacillaceae	Khandeparker et al.16
Bacillus	Seamount deep sea sediment	02°N, 78°E	3788	Firmicutes; Bacilli; Bacillales; Bacillaceae	LokaBharathi & Nair10
Bacillus	Sediment core	10°S, 75°-76°E	NA	Firmicutes; Bacilli; Bacillales; Bacillaceae	Sujith et al. 17
Bacillus	Basalt fragments	3°N, 63°E	3390	Firmicutes; Bacilli; Bacillales; Bacillaceae	Present study
Bacillus (5 clades)	Sediment core	07°-15°S, 74°-75°E	4856-5298	Firmicutes; Bacilli; Bacillales; Bacillaceae	Present study
Brachybacterium	Sediment core	07°-15°S, 74°-75°E	4856-5299	Actinobacteria; Actinobacteria; Micrococcales; Dermabacteraceae	Das et al.12
Bradyrhizobium	Sediment core	16°S, 75.5°E	4500	Proteobacteria; Alphaproteobacteria; Rhizobiales; Bradyrhizobiaceae	Sujith et al. 17
Brevibacterium	Basalt fragments	3°N, 63°E	3390	Bacteria; Proteobacteria; Alphaproteobacteria; Rhizobiales; Bradyrhizobiaceae	Present study
Brevibacterium	Sediment core	07°-15°S, 74°-75°E	4856-5300	Actinobacteria; Actinobacteria; Micrococcales; Brevibacteriaceae	Das et al.12
Burkholderia	Sediment core	16°S, 75.5°E	4500	Proteobacteria; Betaproteobacteria; Burkholderiales; Burkholderiaceae	Das et al.12
Caldithrix	Sediment core	16°S, 75.5°E	4500	Bacteria; Calditrichaeota; Calditrichales; Calditrichaceae	Naik et al.11
Clostridium	Sediment core	09°-16°S, 76°E	4900-5355	Firmicutes; Clostridia; Clostridiales; Clostridiaceae	Das et al.12
Cupriavidus	Sediment core	16°S, 75.5°E	4500	Proteobacteria; Betaproteobacteria; Burkholderiales; Burkholderiaceae	Naik et al.11
Cytophaga	Sediment core	13°S, 74°-75°E	4900-5355	Bacteroidetes; Cytophagia; Cytophagales; Cytophagaceae	Das et al.12
Desulfuromonas	Sediment core	16°S, 75.5°E	4500	Proteobacteria; Deltaproteobacteria; Desulfuromonadales; Desulfuromonadaceae	Das et al.12
Dietzia	Sediment core	16°S, 75.5°E	4500	Actinobacteria; Actinobacteria; Corynebacteriales; Dietziaceae	Naik et al.11
Diplococcus	Sediment core	09°-16°S, 76°E	4900-5355	Bacteria	Khandeparker et al.16
Dolosigranulum	Seamount deep sea sediment	02°N, 78°E	3788	Firmicutes; Bacilli; Lactobacillales; Carnobacteriaceae	LokaBharathi & Nair10
Enterobacter	Sediment core	10°S, 75°-76°E	NA	Proteobacteria; Gammaproteobacteria; Enterobacterales; Enterobacteriaceae	Naik et al.11
Enterobacter	Sediment core	09°-16°S, 76°E	4900-5355	Proteobacteria; Gammaproteobacteria; Enterobacterales; Enterobacteriaceae	Wang et al.14
Enterobacter	Sediment gravity core	22°S, 81°E	4888	Proteobacteria; Gammaproteobacteria; Enterobacterales; Enterobacteriaceae	Chandramohan et al. 9
Enterobacteriaceae	PMNs and associated sediments	02°N, 58°E	5400	Proteobacteria; Gammaproteobacteria; Enterobacterales; Enterobacteriaceae	Das et al.12
Erythrobacter	Sediment core	16°S, 75.5°E	4500	Proteobacteria; Alphaproteobacteria; Sphingomonadales; Erythrobacteraceae	Sujith et al.13
Erythrobacter	Fe–Mn crust sample	03°S, 83°E	1987	Proteobacteria; Alphaproteobacteria; Sphingomonadales; Erythrobacteraceae	Wang et al.14
Escherichia-Shigella	Sediment gravity core	22°S, 81°E	4888	Bacteria; Proteobacteria	Sujith et al. 17
Exiguobacterium	Basalt fragments	3°N, 63°E	3390	Firmicutes; Bacilli; Bacillales; Bacillales Family XII. Incertae Sedis	Naik et al.11
Flavobacterium	Sediment core	09°-16°S, 76°E	4900-5355	Bacteroidetes; Flavobacteriia; Flavobacteriales; Flavobacteriaceae	Naik et al.11
Flavobacterium	Sediment core	13°S, 74°-75°E	4900-5355	Bacteroidetes; Flavobacteriia; Flavobacteriales; Flavobacteriaceae	Sujith et al.13
Flavobacterium	Fe–Mn crust sample	03°S, 83°E	1987	Proteobacteria; Gammaproteobacteria; Oceanospirillales; Alcanivoracaceae	Das et al.12
Gemmatimonas	Sediment core	16°S, 75.5°E	4500	Gemmatimonadetes; Gemmatimonadales; Gemmatimonadaceae	Present study
Glycocaulis	Sediment core	07°-15°S, 74°-75°E	4856-5301	Proteobacteria; Alphaproteobacteria; Rhodobacterales; Hyphomonadaceae	Das et al.12
Halomonas	Sediment core	16°S, 75.5°E	4500	Proteobacteria; Gammaproteobacteria; Oceanospirillales; Halomonadaceae	Sujith et al.13
Halomonas	Fe–Mn crust sample	03°S, 83°E	1987	Bacteria; Proteobacteria; Gammaproteobacteria; Oceanospirillales; Halomonadaceae	Das et al.12
Hyphomonas	Sediment core	16°S, 75.5°E	4500	Proteobacteria; Gammaproteobacteria; Oceanospirillales; Halomonadaceae	Sujith et al.13
Idiomarina	Fe–Mn crust sample	03°S, 83°E	1987	Proteobacteria; Gammaproteobacteria; Alteromonadales; Idiomarinaceae	Wang et al.14
Lactobacillus	Sediment gravity core	22°S, 81°E	4888	Firmicutes; Bacilli; Lactobacillales; Lactobacillaceae	Sujith et al.13
Marinobacter	Fe–Mn crust sample	03°S, 83°E	1987	Proteobacteria; Gammaproteobacteria; Alteromonadales; Alteromonadaceae	Das et al.12
Methylobacterium	Sediment core	16°S, 75.5°E	4500	Proteobacteria; Alphaproteobacteria; Rhizobiales; Methylobacteriaceae	Sujith et al.13
Methylophaga	Fe–Mn crust sample	03°S, 83°E	1987	Proteobacteria; Gammaproteobacteria; Thiotrichales; Piscirickettsiaceae	Chandramohan et al.9
Micrococcus	PMNs and associated sediments	02°N, 58°E	5400	Actinobacteria; Micrococcales; Micrococcaceae	LokaBharathi & Nair10
Micrococcus	Sediment core	10°S, 75°-76°E	NA	Actinobacteria; Micrococcales; Micrococcaceae	Naik et al.11
Micrococcus	Sediment core	09°-16°S, 76°E	4900-5355	Actinobacteria; Micrococcales; Micrococcaceae	Present study
Micrococcus	Sediment core	07°-15°S, 74°-75°E	4856-5302	Actinobacteria; Micrococcales; Micrococcaceae	Das et al.12
Moraxella	Sediment core	16°S, 75.5°E	4500	Proteobacteria; Gammaproteobacteria; Pseudomonadales; Moraxellaceae	LokaBharathi & Nair10
Moraxella	Sediment core	10°S, 75°-76°E	NA	Proteobacteria; Gammaproteobacteria; Pseudomonadales; Moraxellaceae	Naik et al.11
Moraxella	Sediment core	09°-16°S, 76°E	4900-5355	Proteobacteria; Gammaproteobacteria; Pseudomonadales; Moraxellaceae	Das et al.12
Nitrospira	Sediment core	16°S, 75.5°E	4500	Nitrospirae; Nitrospira; Nitrospirales; Nitrospiraceae	Present study
Oceanobacillus	Sediment core	07°-15°S, 74°-75°E	4856-5303	Terrabacteria group; Firmicutes; Bacilli; Bacillales; Bacillaceae	Present study
Paracoccus	Sediment core	07°-15°S, 74°-75°E	4856-5304	Proteobacteria; Alphaproteobacteria; Rhodobacterales; Rhodobacteraceae	Das et al.12
Pelomonas	Sediment core	16°S, 75.5°E	4500	Proteobacteria; Betaproteobacteria; Burkholderiales; Comamonadaceae	Sujith et al.13
Phaeobacter	Fe–Mn crust sample	03°S, 83°E	1987	Proteobacteria; Alphaproteobacteria; Rhodobacterales; Rhodobacteraceae	Das et al.12
Planctomyces	Sediment core	16°S, 75.5°E	4500	Planctomycetes; Planctomycetia; Planctomycetales; Planctomycetaceae	Das et al.12
Porphyrobacter	Sediment core	16°S, 75.5°E	4500	Proteobacteria; Alphaproteobacteria; Sphingomonadales; Erythrobacteraceae	Wang et al.14
Profundibacterium	Sediment gravity core	22°S, 81°E	4888	Proteobacteria; Alphaproteobacteria; Rhodobacterales; Rhodobacteraceae	Das et al.12
Propionibacterium	Sediment core	16°S, 75.5°E	4500	Proteobacteria; Alphaproteobacteria; Rhodobacterales; Rhodobacteraceae	Wang et al.14
Propionibacterium	Sediment gravity core	22°S, 81°E	4888	Proteobacteria; Alphaproteobacteria; Rhodobacterales; Rhodobacteraceae	Naik et al.11
Pseudoalteromonas	Sediment core	13°S, 74°-75°E	4900-5355	Proteobacteria; Gammaproteobacteria; Alteromonadales; Pseudoalteromonadaceae	Wang et al.14
Pseudoalteromonas	Sediment gravity core	22°S, 81°E	4888	Proteobacteria; Gammaproteobacteria; Alteromonadales; Pseudoalteromonadaceae	Khandeparker et al.16
Pseudomonas	Seamount deep sea sediment	02°N, 78°E	3788	Proteobacteria; Gammaproteobacteria; Pseudomonadales; Pseudomonadaceae	Das et al. 2017
Pseudomonas	Sediment core	16°S, 75.5°E	4500	Proteobacteria; Gammaproteobacteria; Pseudomonadales; Pseudomonadaceae	Khandeparker et al.16
Pseudomonas	Seamount deep sea sediment	02°N, 78°E	3788	Proteobacteria; Gammaproteobacteria; Pseudomonadales; Pseudomonadaceae	LokaBharathi & Nair10
Pseudomonas	Sediment core	10°S, 75°-76°E	NA	Proteobacteria; Gammaproteobacteria; Pseudomonadales; Pseudomonadaceae	Naik et al.11
Pseudomonas	Sediment core	09°-16°S, 76°E	4900-5355	Proteobacteria; Gammaproteobacteria; Pseudomonadales; Pseudomonadaceae	Naik et al.11
Pseudomonas	Sediment core	13°S, 74°-75°E	4900-5355	Proteobacteria; Gammaproteobacteria; Pseudomonadales; Pseudomonadaceae	Present study
Pseudomonas	Sediment core	07°-15°S, 74°-75°E	4856-5305	Proteobacteria; Gammaproteobacteria; Pseudomonadales; Pseudomonadaceae	Das et al.12
Psychrobacter	Sediment core	16°S, 75.5°E	4500	Proteobacteria; Gammaproteobacteria; Pseudomonadales; Moraxellaceae	Das et al.12
Ralstonia	Sediment core	16°S, 75.5°E	4500	Proteobacteria; Betaproteobacteria; Burkholderiales; Burkholderiaceae	Das et al.12
Rheinheimera	Sediment core	16°S, 75.5°E	4500	Proteobacteria; Gammaproteobacteria; Chromatiales; Chromatiaceae	Khandeparker et al.16
Shigella	Seamount deep sea sediment	02°N, 78°E	3788	Proteobacteria; Gammaproteobacteria; Enterobacterales; Enterobacteriaceae	Das et al.12
Sphingomonas	Sediment core	16°S, 75.5°E	4500	Proteobacteria; Alphaproteobacteria; Sphingomonadales; Sphingomonadaceae	Wang et al.14
Sphingomonas	Sediment gravity core	22°S, 81°E	4888	Proteobacteria; Alphaproteobacteria; Sphingomonadales; Sphingomonadaceae	Sujith et al. 17
Staphylococcus	Basalt fragments	3°N, 63°E	3390	Firmicutes; Bacilli; Bacillales; Staphylococcaceae	Chandramohan et al.9
Staphylococcus	PMNs and associated sediments	02°N, 58°E	5400	Firmicutes; Bacilli; Bacillales; Staphylococcaceae	Das et al.12
Staphylococcus	Sediment core	16°S, 75.5°E	4500	Firmicutes; Bacilli; Bacillales; Staphylococcaceae	LokaBharathi & Nair10
Staphylococcus	Sediment core	10°S, 75°-76°E	NA	Firmicutes; Bacilli; Bacillales; Staphylococcaceae	Naik et al.11
Staphylococcus	Sediment core	09°-16°S, 76°E	4900-5355	Firmicutes; Bacilli; Bacillales; Staphylococcaceae	Present study
Staphylococcus	Sediment core	07°-15°S, 74°-75°E	4856-5306	Firmicutes; Bacilli; Bacillales; Staphylococcaceae	Wang et al.14
Staphylococcus	Sediment gravity core	22°S, 81°E	4888	Firmicutes; Bacilli; Bacillales; Staphylococcaceae	Das et al.12
Streptococcus	Sediment core	16°S, 75.5°E	4500	Firmicutes; Bacilli; Lactobacillales; Streptococcaceae	Naik et al.11
Streptococcus	Sediment core	09°-16°S, 76°E	4900-5355	Firmicutes; Bacilli; Lactobacillales; Streptococcaceae	Present study
Streptomyces	Sediment core	07°-15°S, 74°-75°E	4856-5307	Actinobacteria; Actinobacteria; Streptomycetales; Streptomycetaceae	Sujith et al.13
Sulfitobacter	Fe–Mn crust sample	03°S, 83°E	1987	Proteobacteria; Alphaproteobacteria; Rhodobacterales; Rhodobacteraceae	Sujith et al.13
Thiomicrospira	Fe–Mn crust sample	03°S, 83°E	1987	Proteobacteria; Gammaproteobacteria; Thiotrichales; Piscirickettsiaceae	Das et al.12
Ulvibacter	Sediment core	16°S, 75.5°E	4500	Bacteroidetes; Flavobacteriia; Flavobacteriales; Flavobacteriaceae	Khandeparker et al.16
Uncultured bacterium clones	Seamount deep sea sediment	02°N, 78°E	3788	Bacteria	Chandramohan et al. 9
Vibrio	PMNs and associated sediments	02°N, 58°E	5400	Proteobacteria; Gammaproteobacteria; Vibrionales; Vibrionaceae	Wang et al.14
Vibrio	Sediment gravity core	22°S, 81°E	4888	Proteobacteria; Gammaproteobacteria; Vibrionales; Vibrionaceae	Naik et al.11
Xanthomonas	Sediment core	13°S, 74°-75°E	4900-5355	Proteobacteria; Gammaproteobacteria; Xanthomonadales; Xanthomonadaceae	Naik et al.11
Xanthomonas	Sediment core	13°S, 74°-75°E	4900-5355	Proteobacteria; Gammaproteobacteria; Xanthomonadales; Xanthomonadaceae	Naik et al. 2016
NA-not applicable
